# Supplementary material for: Light-driven radical copper-catalyzed allylic amination via allylic copper intermediates
Source: Nat Commun. 2025 Nov 26;16:10425. doi: 10.1038/s41467-025-64951-5 (PMC12657895; doi:10.1038/s41467-025-64951-5)
Supplement: Supplementary file 3 — Supplementary Data 1 [file 41467_2025_64951_MOESM3_ESM.xlsx]

## Sheet: LnCuI2
Energy	-2902.86	Free energy	-2902.69
C	-4.544159229096	-0.737032945734	-7.49666
C	-5.573785227392	-0.895223213344	-6.57924
C	-5.281090980416	-0.736079310132	-5.23506
N	-4.050223782278	-0.454015570179	-4.80435
C	-3.054157318152	-0.318971024922	-5.68877
C	-3.261565852169	-0.440572632541	-7.0549
N	-1.807771570700	-0.023427337804	-5.09453
C	-1.771452295552	0.243431790782	-3.75207
N	-0.503197296268	0.467941537105	-3.42682
C	0.318713451598	0.346878818109	-4.54691
C	-0.509051434704	0.023471230766	-5.63008
C	1.693664845725	0.477979729521	-4.67147
C	2.232627035475	0.268431962570	-5.93286
C	1.416448032374	-0.069337202711	-7.01796
C	0.038838575125	-0.200263303361	-6.88924
C	-0.019270067446	0.765391529628	-2.08584
Cu	-3.515018579816	0.140774212765	-2.84036
I	-3.487189765021	2.554125064230	-1.74955
I	-5.198574212327	-1.215283315947	-1.4199
H	-4.731511186018	-0.836484722135	-8.55714
H	-6.581032176257	-1.127924879429	-6.89213
H	-6.032788576357	-0.835643620809	-4.4642
H	-2.465836435288	-0.289617037935	-7.762
H	2.314270422285	0.728235853173	-3.8229
H	3.300317666845	0.361235260506	-6.07795
H	1.866187359226	-0.237636507171	-7.98716
H	-0.552158564647	-0.478739235922	-7.74518
H	0.680976023389	-0.007872439404	-1.77306
H	-0.870533848718	0.792724555475	-1.41436
H	0.479018373583	1.733502755847	-2.08258

## Sheet: skipped dienyl radical
Energy	-234.073	Free energy	-233.978
C	0.969303044528	0.753156160883	-2.64501
C	-0.287655911999	0.784161220022	-2.07125
C	-1.675715628647	-1.300837138625	-1.89714
C	-1.413034477682	-0.044638287204	-2.68003
C	-2.836925793507	-1.623871506462	-1.33914
C	-0.557747856848	1.532413448648	-0.934357
H	1.791816297281	1.311906230501	-2.21622
H	1.169441240436	0.172284902701	-3.53551
H	-0.826656388440	-1.971902858253	-1.79175
H	-1.141969768592	-0.310791338482	-3.70569
H	-2.326194489472	0.552833726766	-2.73137
H	-2.963073358332	-2.545915948868	-0.785047
H	-3.703296373384	-0.975853393097	-1.41837
H	-1.543989903080	1.540162025559	-0.489508
H	0.212683631749	2.126892754905	-0.460164

## Sheet: IntA1
Energy	-3136.95	Free energy	-3136.66
C	1.187924207082	-2.734471196312	-8.69362
C	-0.194888930722	-2.848150252571	-8.64429
C	-0.875909638843	-2.084835934437	-7.70993
N	-0.261535132408	-1.238263312979	-6.88459
C	1.066668781763	-1.107337275879	-6.95752
C	1.838159163694	-1.856832366351	-7.83815
N	1.605336964247	-0.172207540129	-6.04637
C	0.798123659955	0.351069398837	-5.07123
N	1.548732214949	1.162773693554	-4.33201
C	2.853364514018	1.209924737316	-4.81848
C	2.904019186720	0.361083019478	-5.93239
C	3.951098919811	1.935790141398	-4.3833
C	5.126448184947	1.798728993374	-5.11064
C	5.182080622857	0.972117250545	-6.23651
C	4.078097972096	0.244265087600	-6.66883
Cu	-1.121122628487	-0.134573814964	-5.11596
I	-1.642093892067	2.291399659017	-6.03827
I	-0.705221885660	-1.663801465253	-3.01803
C	1.063167028342	1.921345420835	-3.19137
C	-4.367659264382	-1.502331285997	-3.45622
C	-4.050384610143	-0.579657678968	-4.38381
C	-3.042596137749	-0.848096154208	-5.39982
C	-4.799103850585	0.737600278548	-4.44485
C	-5.751772953230	0.781708768247	-5.60948
C	-5.671672301541	1.623561439312	-6.63373
H	1.766024606562	-3.328739670076	-9.38823
H	-0.733203593828	-3.517600268391	-9.2993
H	2.911127054247	-1.787891333797	-7.84822
H	3.889712247666	2.584210937362	-3.52078
H	6.007981108389	2.346996022135	-4.80697
H	6.105637554496	0.896111185119	-6.79451
H	4.155774426001	-0.361928219549	-7.55547
H	1.649256888842	1.671609765690	-2.30806
H	0.023812879897	1.656569367711	-3.02837
H	1.143264232711	2.988267940017	-3.39575
H	-3.860542100603	-2.456401174473	-3.4127
H	-5.143633508051	-1.319380691939	-2.72307
H	-2.773934856267	-1.896742874007	-5.48822
H	-3.234092669458	-0.373982614164	-6.35847
H	-5.362336294608	0.865702080078	-3.51659
H	-4.088173192068	1.561156590094	-4.51984
H	-6.549123196613	0.042459268107	-5.58563
H	-4.877923806407	2.358776744120	-6.69778
H	-6.391490711888	1.599224319651	-7.44303
H	-1.951531760682	-2.149226984696	-7.61117

## Sheet: N-nucleophiles
Energy	-727.195	Free energy	-726.968
N	-3.987885765923	-0.249078601775	-3.46819
C	-3.539446874999	-0.168313885598	-2.0785
C	-2.674763663555	1.072433927068	-1.89413
C	-1.966894664364	0.881042787337	-4.24484
C	-2.848836141325	-0.355350455147	-4.37862
N	-1.567357429081	1.060048488504	-2.84811
C	3.221801153004	-1.603406469405	-1.39077
C	3.718979216510	-2.336340040377	-2.46466
C	3.660059408965	-1.806323713011	-3.75042
C	3.104417828390	-0.548662466526	-3.95855
C	2.601435797208	0.192280816368	-2.88812
C	2.665892178462	-0.346150858482	-1.60193
C	1.971850927273	1.537275602276	-3.12815
O	0.566856053529	1.406679832726	-3.46443
C	-0.312805202698	1.352401654197	-2.43266
O	0.009375368826	1.549369525640	-1.26943
H	-4.603411434217	-1.044138046007	-3.58875
H	-4.409056591216	-0.100602589692	-1.42295
H	-2.954148801014	-1.052170583993	-1.77723
H	-3.281939399034	1.968951796764	-2.06316
H	-2.268023954664	1.113133649659	-0.888268
H	-1.084075024745	0.782676662829	-4.86655
H	-2.526361038456	1.765082244475	-4.57076
H	-2.233707029895	-1.246906116147	-4.17514
H	-3.213364231706	-0.424625908232	-5.40477
H	3.268323615875	-2.010779150063	-0.388558
H	4.153276955389	-3.314457580138	-2.30017
H	4.049682309439	-2.370103206682	-4.58871
H	3.062986646334	-0.136323719214	-4.96001
H	2.267297410323	0.222078955664	-0.771843
H	2.407607601448	2.023064853089	-3.99891
H	2.074294772933	2.187212591880	-2.26171

## Sheet: IntA2
Energy	-3864.17	Free energy	-3863.63
C	2.286916721803	2.210452039981	-7.20651
C	1.278690270169	2.059777957581	-8.1503
C	-0.019548857841	1.888544833156	-7.69462
N	-0.336843472392	1.897884951771	-6.40072
C	0.631479765305	2.076956504161	-5.50175
C	1.968995561220	2.212457230465	-5.85572
N	0.190899072039	2.064232497829	-4.15854
C	-1.017505634252	1.505072199723	-3.83668
N	-1.163623411612	1.636216398799	-2.51819
C	-0.068651265377	2.289876657055	-1.95744
C	0.808225525085	2.583878410047	-3.00731
C	0.195238531110	2.649831021099	-0.64603
C	1.375964273758	3.340371992518	-0.408862
C	2.244750599215	3.663904392298	-1.45568
C	1.977905741895	3.296431819034	-2.77033
Cu	-2.164711750120	0.850887025402	-5.33591
I	-3.866243992777	2.792887039731	-4.85904
I	-0.968469290920	-1.485543866506	-5.19683
C	-2.320046408641	1.196405673806	-1.75829
C	-4.000374768642	-1.986060828158	-7.27883
C	-4.206367942202	-0.690816880024	-6.97494
C	-3.136769546111	0.292804054228	-7.09132
C	-5.590762028579	-0.204843227966	-6.58971
C	-6.257424114882	0.526972644434	-7.72374
C	-6.629690851244	1.801427681692	-7.70095
H	3.319021360969	2.312573005839	-7.51373
H	1.491315859532	2.056921137537	-9.20964
H	2.743458826776	2.279955239448	-5.11038
H	-0.484510574374	2.396000906835	0.154467
H	1.626497149074	3.634241816458	0.601479
H	3.150395147973	4.215838875426	-1.24237
H	2.656832968259	3.578017834090	-3.55861
H	-2.043773849721	0.374287310648	-1.10253
H	-3.081648770659	0.874160690624	-2.45803
H	-2.705325929368	2.027080496503	-1.16883
H	-3.025754906229	-2.349559891350	-7.57306
H	-4.808958418744	-2.706859736479	-7.24984
H	-2.267716825098	-0.058209389272	-7.63775
H	-3.467777385527	1.274076466665	-7.41547
H	-6.205829888426	-1.066414873259	-6.31491
H	-5.523498992390	0.446430276063	-5.7175
H	-6.422392665301	-0.063596231561	-8.6218
H	-6.461684160303	2.422372984801	-6.82895
H	-7.106531063449	2.265652301741	-8.55576
H	-0.840272199830	1.732886066585	-8.38367
N	-4.824836505195	-2.674674474360	-3.85519
C	-3.976031888133	-3.841461929462	-3.59567
C	-4.035988683106	-4.205043401588	-2.11654
C	-4.470790667182	-1.860649500559	-1.57534
C	-4.409429826013	-1.517140859129	-3.05962
N	-3.655208316332	-3.047063666766	-1.30873
C	1.348329417557	-0.789350062842	-2.02904
C	2.408481076789	-0.258662355901	-1.30519
C	2.332664257445	-0.207822410483	0.0835212
C	1.202951590474	-0.682750006546	0.737303
C	0.136218853505	-1.222185856952	0.0156442
C	0.219771875719	-1.271953655139	-1.37295
C	-1.057741151574	-1.747519946799	0.77735
O	-2.239857370126	-1.855812291422	-0.0291237
C	-2.504752384581	-3.063119904609	-0.599902
O	-1.777787841311	-4.035246183408	-0.461117
H	-4.763381890384	-2.435724901252	-4.83809
H	-4.336775610861	-4.681261998360	-4.19248
H	-2.926549188095	-3.656177792782	-3.86657
H	-5.055500499015	-4.493778922104	-1.84406
H	-3.366224619014	-5.029085577566	-1.89117
H	-4.127800061333	-1.031065180465	-0.968414
H	-5.502610582666	-2.090166866844	-1.29299
H	-3.386276019061	-1.202222833759	-3.30394
H	-5.078596595069	-0.680665903990	-3.27059
H	1.379912786772	-0.818133425349	-3.11053
H	3.278188008076	0.130893206277	-1.81824
H	3.145581070585	0.219556035610	0.65685
H	1.143665111685	-0.624238667971	1.81837
H	-0.598990922466	-1.665519355349	-1.95948
H	-1.323583644017	-1.058912598402	1.57904
H	-0.830661412133	-2.718902223214	1.21707

## Sheet: TSA
Energy	-3864.15	Free energy	-3863.61
C	2.151940291254	3.762841992446	-7.96152
C	0.979046939950	3.169554837420	-8.40912
C	0.214597355464	2.471118025559	-7.48856
N	0.541734077720	2.369950227156	-6.20063
C	1.656898098646	2.967164022830	-5.76779
C	2.506676224451	3.659855828527	-6.62472
N	1.922748619437	2.798969651069	-4.38992
C	1.225972100510	1.850893724038	-3.68156
N	1.724476176293	1.861848400005	-2.4454
C	2.725427474313	2.820668424235	-2.30995
C	2.858051919036	3.444595287966	-3.55817
C	3.480277942719	3.190412299285	-1.20781
C	4.382953654110	4.232806230885	-1.38022
C	4.504192731817	4.880075876602	-2.61307
C	3.746336721635	4.503086431945	-3.71799
Cu	-0.315965699805	0.964225282500	-4.63299
I	-2.099026735384	2.406930922487	-3.18277
I	1.357776599791	-1.252285624721	-5.0973
C	1.265794614433	0.991401527885	-1.37758
C	-2.441337188441	-2.109015929918	-5.45982
C	-2.754935720462	-0.763682412899	-5.47364
C	-1.847291615006	0.182805763220	-5.98784
C	-4.102841234363	-0.301393196710	-4.95394
C	-4.891868355890	0.461187098665	-5.98205
C	-5.248945021160	1.735652415583	-5.87213
H	2.798081388121	4.295300112961	-8.64641
H	0.669903721259	3.230640659427	-9.44255
H	3.433635953360	4.080663378763	-6.27717
H	3.362194647263	2.693211068042	-0.255151
H	4.991708311696	4.554708183195	-0.545984
H	5.201281524510	5.700979095915	-2.71579
H	3.849358385903	5.043914500627	-4.64408
H	2.091428855500	0.384452713562	-1.01007
H	0.491001848996	0.347254666973	-1.77907
H	0.859690889942	1.582651779881	-0.557791
H	-1.524554883506	-2.459396201217	-5.91053
H	-3.206653547404	-2.847385461847	-5.27465
H	-1.057305889464	-0.178057205240	-6.63456
H	-2.243481514764	1.163434719762	-6.22461
H	-4.677357081673	-1.177742448146	-4.64239
H	-3.954292526000	0.326105475273	-4.07264
H	-5.162351090834	-0.096592994303	-6.87549
H	-4.975374044578	2.322823487603	-5.00292
H	-5.816002092316	2.233689855108	-6.64922
H	-0.694456705006	1.966406252172	-7.78969
N	-1.499931433741	-2.672174860182	-3.42124
C	-1.757005624872	-4.053702492659	-3.01083
C	-3.142347959173	-4.176845573923	-2.38256
C	-3.106779982160	-1.825378165043	-1.76655
C	-1.723154866543	-1.667947497759	-2.38371
N	-3.283080285181	-3.203565741374	-1.30033
C	1.401569385721	-2.860267342205	0.997017
C	1.819752895037	-1.552679221854	1.22748
C	0.927611119645	-0.623246995209	1.75294
C	-0.379747002240	-0.999994099989	2.04126
C	-0.806902728574	-2.308581486489	1.81598
C	0.096392678049	-3.236772462402	1.2932
C	-2.240048713716	-2.695849742202	2.05892
O	-2.996847588993	-2.544159477211	0.829064
C	-2.987138410205	-3.592357853029	-0.0315132
O	-2.772084033232	-4.743512364083	0.31176
H	-0.562541424827	-2.568881190902	-3.80183
H	-1.678582531871	-4.698060386996	-3.88787
H	-1.008250630870	-4.385743331108	-2.27942
H	-3.917820463979	-3.970748576323	-3.12302
H	-3.293581748116	-5.178127963295	-1.99159
H	-3.236800076341	-1.128681347702	-0.947064
H	-3.878642751652	-1.625699514253	-2.50956
H	-0.968200462047	-1.756015470042	-1.59017
H	-1.624376678114	-0.679368835338	-2.83256
H	2.093036912367	-3.586784807985	0.589309
H	2.837162883624	-1.260473751903	1.00004
H	1.248305158593	0.394622543164	1.93478
H	-1.074761302073	-0.272217001971	2.44316
H	-0.232956922061	-4.251503548935	1.10916
H	-2.721783436215	-2.021945739101	2.76345
H	-2.332940564197	-3.720064446226	2.41449

## Sheet: IntA3
Energy	-3864.22	Free energy	-3863.68
C	2.003813733764	2.469504109341	-8.00648
C	0.881760782851	3.278155281451	-8.13583
C	0.244379063232	3.705021567325	-6.97869
N	0.674856546622	3.395408878926	-5.75531
C	1.751518476526	2.624022265623	-5.64638
C	2.448859081656	2.120688401902	-6.73915
N	2.116751859372	2.274560227660	-4.31873
C	1.174578133061	2.082834676698	-3.34316
N	1.850765578513	1.708284435621	-2.2446
C	3.218790093015	1.663068239710	-2.48557
C	3.401400566178	2.031536545396	-3.82151
C	4.284311932352	1.356695116733	-1.65182
C	5.556556855725	1.437925727156	-2.20109
C	5.747306061719	1.829408417075	-3.53261
C	4.677161918627	2.137008507580	-4.36413
Cu	-0.705867426888	2.433519858372	-3.61698
I	-3.171993840930	2.632020080554	-3.62379
I	2.645828730261	-1.986334882609	-4.2183
C	1.243392394767	1.367295161541	-0.967986
C	-1.790868451338	-1.843737678191	-5.27305
C	-1.548577581527	-0.593879593940	-6.08333
C	-0.367300534898	-0.000114647054	-6.20776
C	-2.810077978401	-0.082082908365	-6.74428
C	-2.581732123902	0.885853890782	-7.86486
C	-2.919345414141	2.168827930526	-7.83442
H	2.516084765586	2.090583465950	-8.88062
H	0.497276120392	3.558445125539	-9.10623
H	3.278024616253	1.443173226838	-6.60711
H	4.125963157896	1.066775647309	-0.623756
H	6.416198049640	1.202986216217	-1.58779
H	6.752844465005	1.897993037568	-3.92582
H	4.843672672982	2.454180628259	-5.38212
H	1.433860558810	0.321782547383	-0.729534
H	0.174056151809	1.543136353620	-1.04065
H	1.660465504883	1.992213034221	-0.179702
H	-1.734419505365	-2.720489042499	-5.91969
H	-2.793839513919	-1.823140416950	-4.85029
H	0.531738655756	-0.351645866989	-5.71829
H	-0.266620813466	0.886032958623	-6.81718
H	-3.378811200049	-0.941636209012	-7.12011
H	-3.428692986584	0.378242069709	-5.96554
H	-2.087784519444	0.482029483396	-8.74456
H	-3.386012974314	2.608403413951	-6.96012
H	-2.726476510668	2.823621369552	-8.6752
H	-0.649309954480	4.314791325112	-7.02828
N	-0.829076998296	-2.075044456571	-4.14358
C	-0.940386982906	-3.460052630096	-3.54689
C	-2.148391956699	-3.593279714459	-2.62905
C	-2.115602490244	-1.211690702291	-2.1685
C	-0.905657051717	-1.022757299966	-3.06485
N	-2.118577396576	-2.557852663404	-1.60355
C	2.940595084527	-1.971473367090	0.382126
C	3.522266330298	-0.964466055933	1.14911
C	2.744140213736	-0.245385743948	2.0484
C	1.388922113955	-0.534996539629	2.18385
C	0.803563763565	-1.553638992157	1.43496
C	1.592610533935	-2.269889435048	0.530613
C	-0.656557146938	-1.880196166303	1.60287
O	-1.362176939705	-1.742503834688	0.345204
C	-1.571502829964	-2.855474481479	-0.387685
O	-1.319864274556	-3.985110362381	-0.00789012
H	0.149509574830	-2.023335921146	-4.50124
H	-0.975873522319	-4.172439672008	-4.36758
H	-0.017239836336	-3.613133665858	-2.98931
H	-3.083267311437	-3.511350311721	-3.18506
H	-2.122280440565	-4.572320815556	-2.16072
H	-2.087500592434	-0.464314815267	-1.38443
H	-3.044500975547	-1.063224221618	-2.72058
H	0.019831179880	-1.109065943416	-2.49836
H	-0.925850878095	-0.054694190570	-3.55401
H	3.538210804010	-2.524777708483	-0.330606
H	4.575942161526	-0.741060424136	1.04097
H	3.186756623846	0.547482547499	2.63777
H	0.783390083450	0.036735676882	2.87686
H	1.149896539528	-3.063330553989	-0.0574443
H	-1.138805605463	-1.177558254767	2.27855
H	-0.799215237938	-2.892767256946	1.97725

## Sheet: LnCuI
Energy	-2605.03	Free energy	-2604.86
C	-4.331552124799	-0.561489919852	-3.66763
C	-5.316948256715	-0.931518803706	-2.76053
C	-4.970401951908	-1.038087536228	-1.42006
N	-3.744486080515	-0.779621688745	-0.960523
C	-2.815622868094	-0.427924595306	-1.83968
C	-3.046957782029	-0.312166598157	-3.20637
N	-1.512988412342	-0.200637906295	-1.30894
C	-0.947256344474	-1.008939925206	-0.361975
N	0.278730498980	-0.503649788295	-0.13025
C	0.514501039052	0.625009170467	-0.906288
C	-0.638504118002	0.828664372234	-1.66979
C	1.608948310068	1.476685893439	-0.985075
C	1.505564292265	2.553423807229	-1.8557
C	0.343716615502	2.771153856516	-2.60874
C	-0.748758484953	1.916554775577	-2.52868
C	1.245036218267	-1.058804345263	0.804388
Cu	-1.816742402899	-2.517312103505	0.467775
I	-2.842247952532	-4.488941080090	1.54446
H	-4.552097804832	-0.483858362983	-4.72385
H	-6.327966379490	-1.139650643487	-3.08165
H	-5.703145992329	-1.337014202210	-0.679815
H	-2.245282946205	-0.063951874533	-3.88595
H	2.497242288275	1.311220792120	-0.391796
H	2.334911098421	3.241656955230	-1.94929
H	0.293150571383	3.627493051662	-3.26791
H	-1.643447387187	2.101713611599	-3.1042
H	2.153452240394	-1.343364863056	0.27433
H	0.805315710529	-1.935376984374	1.27169
H	1.488638751164	-0.321265062791	1.56847

## Sheet: TMG
Energy	-362.759	Free energy	-362.606
N	-3.056603694319	1.924750514217	-5.92566
C	-2.714960332615	0.680342107283	-5.9603
N	-1.775912817726	0.196675895078	-5.06082
N	-3.200757607251	-0.268469146310	-6.85682
C	-0.690524956927	-0.659423603113	-5.53051
C	-1.389931870223	1.063607136417	-3.96114
C	-3.616219191769	-1.583226940574	-6.37391
C	-3.968659501215	0.197597415299	-7.99666
H	-3.869570038717	2.097440447096	-6.50782
H	-0.981446709453	-1.193027912407	-6.42957
H	0.202594897637	-0.063672340967	-5.75972
H	-0.426651886687	-1.386646076705	-4.76015
H	-2.270216371532	1.523544908552	-3.51914
H	-0.884288166308	0.459911612358	-3.20581
H	-0.708802744297	1.863058813828	-4.27917
H	-3.113177228002	-1.824145576961	-5.44287
H	-4.698673890254	-1.606147982138	-6.19489
H	-3.375537192282	-2.350009438721	-7.11318
H	-3.480685078224	1.055046936077	-8.45853
H	-4.020384042930	-0.604072238279	-8.73401
H	-4.998202590908	0.476865466975	-7.73165

## Sheet: TMG-HI
Energy	-661.237	Free energy	-661.077
C		-1.468091959139	0.202860740581	-6.17905
N		-2.394360215011	0.574711968300	-7.06577
N		-0.166233278068	0.258880800615	-6.5054
N		-1.851544811855	-0.215848341968	-4.96317
C		0.270294179807	0.255204862191	-7.89965
C		0.867718314277	0.596694488650	-5.52717
C		-1.131828173121	-1.260378201235	-4.2359
C		-3.149265492128	0.158459827945	-4.40301
H		-3.344527943463	0.206784538486	-7.03574
H		-2.142341374483	1.124655391193	-7.86903
H		-0.426371313708	-0.310099210816	-8.514
H		0.366841019275	1.270883052440	-8.29263
H		1.244610497806	-0.228662222824	-7.95079
H		0.416677063807	0.893994234652	-4.58569
H		1.542318826345	-0.243744215249	-5.35897
H		1.445763618114	1.437785565466	-5.91268
H		-0.684677481104	-0.869122209160	-3.32099
H		-1.841099302177	-2.045602626793	-3.9705
H		-0.357832774289	-1.694917276035	-4.86082
H		-3.919015382015	-0.575202195053	-4.6505
H		-3.045187512800	0.219250456160	-3.32036
H		-3.453268631990	1.131425675638	-4.78087
I		-5.743517876075	-0.888015101178	-7.38026

[truncated: 7 more sheets: Product, TS_a, Int_a1, TS_b, Int_b1, TSB, Sheet1]
