# Supplementary material for: Light-driven radical copper-catalyzed allylic amination via allylic copper intermediates
Source: Nat Commun. 2025 Nov 26;16:10425. doi: 10.1038/s41467-025-64951-5 (PMC12657895; doi:10.1038/s41467-025-64951-5)
Supplement: Supplementary file 4 — Supplementary Data 2 [file 41467_2025_64951_MOESM4_ESM.xlsx]

## Sheet: Cu(II)-PhCOO-I
ENERGY = -3025.421337320225 Free Energy = -3025.161887193531
C	4.0974	-3.04042	-1.51372
C	2.77593	-2.65975	-1.716
C	2.42788	-1.35792	-1.37098
C	3.39412	-0.472024	-0.877722
C	4.7132	-0.848243	-0.673199
C	5.04984	-2.15654	-0.99373
N	1.24309	-0.608965	-1.45367
C	1.4788	0.670955	-1.05232
N	2.75949	0.757486	-0.703607
C	-0.0692401	-1.0168	-1.80677
C	-0.480587	-2.34273	-1.7553
C	-1.79446	-2.6263	-2.10028
C	-2.64836	-1.59314	-2.46499
C	-2.14799	-0.29964	-2.45512
N	-0.884193	-0.0185186	-2.13847
Cu	0.0351246	1.98048	-1.2092
O	-0.987509	1.96677	0.397137
I	0.64184	3.58114	-3.07736
C	-1.11973	0.972612	1.21703
C	-2.1593	1.17764	2.29054
O	-0.473004	-0.0737071	1.16683
C	-2.89479	2.36161	2.37611
C	-3.84785	2.52607	3.3746
C	-4.07563	1.50797	4.29635
C	-3.3466	0.324074	4.21599
C	-2.3938	0.160955	3.21828
C	3.4104	1.96551	-0.219054
H	4.39487	-4.04788	-1.772
H	2.0712	-3.3545	-2.14343
H	5.44495	-0.15126	-0.28981
H	6.06724	-2.4944	-0.850073
H	0.178705	-3.12526	-1.41945
H	-2.14798	-3.64806	-2.06708
H	-3.67734	-1.77972	-2.73694
H	-2.7735	0.548222	-2.70487
H	-2.71353	3.14799	1.65698
H	-4.41301	3.44771	3.43414
H	-4.81822	1.63623	5.07394
H	-3.52155	-0.47011	4.93086
H	-1.8209	-0.75338	3.14507
H	4.24434	2.22083	-0.871284
H	2.68256	2.7712	-0.228079
H	3.7746	1.80729	0.794954

## Sheet: TS_E2
TS ENERGY -3076.074176760267 Free Energy -3075.653144781586										Product ENERGY -3076.127287737682 Free Energy -3075.702041798118									Reagent Energy = -3076.095990632344 ; free Energy = -3075.674085188405
C -0.977345476115 -0.127205969140 3.879525877817										C -0.852740326420 -0.664332765807 3.833964992016									C	-1.04288	0.373561	3.67999
C -4.173502254839 -1.308634922880 2.122943768340										C -3.987754369883 -1.533999188704 1.686207754408									C	-4.23282	-1.16913	2.2923
C -3.303572266461 -0.830037342372 3.126091507542										C -3.135391365025 -0.849052640346 2.722156925530									C	-3.31577	-0.678384	3.20483
C -1.955543834422 -0.589851457405 2.852839390404										C -1.760667247749 -0.861491752738 2.649837006949									C	-2.02286	-0.307122	2.78424
C -0.159641616634 -1.301866164208 4.428133219179										C -0.363468998552 -2.005935601446 4.378530323634									C	-0.159148	-0.656122	4.3939
C -0.872719696794 -2.254864614631 5.405862204454										C -1.391731990383 -2.856170922201 5.147739387535									C	-0.776433	-1.45188	5.55978
O 0.019248089404 -1.879350745350 6.488065128438										O -0.633919213350 -2.734569159632 6.381310230858									O	0.200454	-0.920913	6.49207
C 0.752557888919 -0.971902434307 5.624654289645										C 0.395104729321 -1.953759196858 5.717705595385									C	0.794022	-0.0880999	5.46285
C -0.626358697425 6.517780079827 0.217267114158										C -0.857373457430 6.532162624628 -0.819290327435									C	-0.125931	6.20797	0.881101
C -1.442459505796 5.900025560329 1.157636097453										C -1.836884616793 5.879985173654 -0.078910017415									C	-0.979627	5.55204	1.75894
C -1.582658014375 4.518085122188 1.074001864143										C -1.535322836709 4.612262944658 0.410862637895									C	-1.34086	4.24751	1.43752
C -0.943569794745 3.803953066448 0.051415725578										C -0.292961598454 4.028625261373 0.127188815846									C	-0.884674	3.65341	0.255494
C -0.126526309488 4.416859149433 -0.887070802972										C 0.687594647417 4.676706942200 -0.608566065003									C	-0.0301381	4.30446	-0.622537
C 0.028635831104 5.792232250434 -0.783860147894										C 0.387338500026 5.948492777280 -1.076335548222									C	0.350003	5.59537	-0.28467
N -2.313146511720 3.556226723658 1.793073015296										N -2.231077713843 3.643727529254 1.156712785901									N	-2.181	3.29186	2.03323
C -2.150791391879 2.320376493203 1.223865503971										C -1.465874164465 2.509517048720 1.299365995660									C	-2.25713	2.18545	1.23958
N -1.328938416848 2.471670963945 0.187845455802										N -0.308210657896 2.754298097466 0.689708944978									N	-1.47731	2.39338	0.181789
C -3.155985038452 3.699170562924 2.925265584603										C -3.521689078268 3.679721809138 1.739091019108									C	-2.89676	3.35758	3.25922
C -3.135598124281 4.816138638250 3.750359301566										C -4.287789206605 4.833424018568 1.837452317377									C	-2.51939	4.19851	4.2986
C -4.010781045333 4.849609064923 4.827233493792										C -5.542569756187 4.743960368760 2.423965064882									C	-3.28553	4.17969	5.45596
C -4.861387712506 3.776921810009 5.057706543581										C -5.992173331543 3.524832623534 2.909664239644									C	-4.37638	3.32474	5.54426
C -4.784348580681 2.689956632925 4.201795790458										C -5.150777835132 2.431949796043 2.796423238352									C	-4.64473	2.4951	4.46593
N -3.951949029142 2.650039229423 3.159120277797										N -3.947275977711 2.503471669340 2.221050944921									N	-3.92033	2.51014	3.3455
Cu -3.233561609663 0.905825018729 1.991825772716										Cu -2.476520363249 1.001622251909 2.057110796094									Cu	-3.52418	0.770956	1.69001
O -4.982350985447 0.254240133881 0.931986806299										O -5.118466010831 -0.732128710843 1.258294971793									O	-5.00135	1.13906	0.508112
C -4.754657088884 0.090486849982 -0.344557511386										C -4.882659994442 0.189040308120 0.310006449921									C	-4.93866	0.462649	-0.590931
C -5.781329077904 0.719047663845 -1.244560387503										C -6.073223902549 1.010620876148 -0.012489691063									C	-6.00424	0.775352	-1.60245
O -3.786592664858 -0.511414055316 -0.805310627549										O -3.785161339950 0.354037647071 -0.189222690058									O	-4.06948	-0.386694	-0.826135
C -6.886168196591 1.397881031949 -0.725596842661										C -7.343639804318 0.704404487528 0.481956692845									C	-6.98262	1.73966	-1.34999
C -7.814062910117 1.979584408694 -1.580823790104										C -8.415612015812 1.539116232951 0.197719537466									C	-7.95467	2.01751	-2.30333
C -7.644211203728 1.889702794152 -2.959616932192										C -8.224167301487 2.684519578314 -0.570214910004									C	-7.95727	1.33476	-3.51671
C -6.542988323861 1.215864078972 -3.482328807032										C -6.958877970595 2.991952170842 -1.064290864955									C	-6.98436	0.372293	-3.77409
C -5.615279497507 0.633845950354 -2.628637627480										C -5.887083740505 2.155536662941 -0.791063720376									C	-6.01265	0.0942208	-2.82129
C -0.906282389567 1.390367326554 -0.691684533869										C 0.790571346853 1.804850578922 0.604868405911									C	-1.26647	1.4477	-0.90775
H -0.289711470548 0.587898772939 3.422605612998										H 0.013888044184 -0.065539158708 3.544244164813									H	-0.398108	1.02566	3.08904
H -1.494192741184 0.383421118545 4.694683205833										H -1.375674312903 -0.116323361876 4.621898298513									H	-1.55879	0.99061	4.41761
H -5.198769163478 -1.529005965446 2.369963332299										H -4.447158532592 -2.422820389184 2.116130807930									H	-5.2762	-1.24916	2.56072
H -3.709443235899 -0.588981906294 4.101966627501										H -3.618282981027 -0.640750617887 3.673757984819									H	-3.66447	-0.340313	4.17359
H -1.536190438704 -1.004101143721 1.939810242805										H -1.297827912319 -1.305282296504 1.770981851579									H	-1.60927	-0.805911	1.91116
H -3.769487241893 -1.750463323563 1.223973011212										H -3.395537192443 -1.816074394672 0.818019612223									H	-3.92356	-1.63549	1.36371
H 0.354178344663 -1.813860321001 3.615574751830										H 0.162825446646 -2.556525754747 3.599351741507									H	0.345702	-1.28792	3.66455
H -0.798771777444 -3.318793758559 5.170848495735										H -1.482500903599 -3.897646519981 4.830719111299									H	-0.71787	-2.53915	5.48412
H -1.912506159577 -2.005952824871 5.635626048153										H -2.389122771966 -2.417803725570 5.241284710581									H	-1.79363	-1.16191	5.83857
H 1.797940472595 -1.269447660768 5.517244289718										H 1.362256037922 -2.461603152398 5.735321736879									H	1.85421	-0.306572	5.32188
H 0.700773098524 0.059859527879 5.983023526320										H 0.497258025164 -0.958914895320 6.160477188639									H	0.664074	0.976268	5.67864
H -0.500779802373 7.591206663504 0.262439042987										H -1.071519827806 7.518094970006 -1.209381688127									H	0.173177	7.22286	1.10572
H -1.949946262693 6.494292909846 1.899084626392										H -2.789842015167 6.357086459472 0.074741960157									H	-1.35062	6.05841	2.63517
H 0.360853890292 3.847725371860 -1.665956300564										H 1.638989800122 4.206388035959 -0.813050596857									H	0.315716	3.82909	-1.52933
H 0.657273759377 6.312094880579 -1.494021777120										H 1.121955168209 6.491277985448 -1.655537231737									H	1.01597	6.14181	-0.938571
H -2.443341538585 5.623718251406 3.588247390087										H -3.921974772641 5.783331909467 1.492613620165									H	-1.64139	4.81861	4.232
H -4.014819111189 5.708212027339 5.484913580641										H -6.157411285057 5.630094930099 2.503306165270									H	-3.01878	4.82099	6.28495
H -5.556577143985 3.772578975512 5.884598653806										H -6.964630772742 3.418363585717 3.367028825422									H	-4.9951	3.28803	6.42917
H -5.404283996943 1.814694390751 4.344797198607										H -5.440411458995 1.456711115160 3.161644343912									H	-5.464	1.78741	4.49151
H -7.009903121656 1.465680597948 0.345812270855										H -7.485878739539 -0.177634883288 1.089489765108									H	-6.97379	2.26699	-0.406522
H -8.668761956383 2.503923404350 -1.172728430133										H -9.399428080498 1.300689541185 0.580150575657									H	-8.70973	2.76656	-2.1011
H -8.367302755069 2.343897959633 -3.625316487006										H -9.060278355754 3.338710117791 -0.781834274727									H	-8.71452	1.55222	-4.25944
H -6.408717709137 1.145587534404 -4.554241000056										H -6.808982401748 3.885090598526 -1.656491459795									H	-6.9837	-0.159833	-4.71692
H -4.755131152966 0.109230549573 -3.021248877932										H -4.896768006150 2.387069503539 -1.157974023656									H	-5.25108	-0.649893	-3.00966
H -1.525196035245 0.522635963124 -0.482555861026										H 0.482469519529 0.890905666542 1.103009715575									H	-1.96549	0.62441	-0.791302
H -1.051352993036 1.690467218258 -1.728090985250										H 1.019064593810 1.596083561265 -0.439508797359									H	-1.45487	1.94659	-1.85684
H 0.145595099175 1.162142977323 -0.523568521208										H 1.673771415447 2.213759611546 1.094197174622									H	-0.239882	1.08464	-0.884839

## Sheet: TS_E1
TS ENERGY = -3076.086423691645 Free Energy = -3075.663255631371									Product energy = -3076.127316904631 ; Free energy = -3075.701819845294						Reagent energy = -3076.096012704436 ; free energy = -3075.673501188367
C -1.361399023090 0.420869724526 3.723778117573									C	-0.819481	-0.747703	3.6741			C	-1.01708	0.403032	3.5999
C -3.500464060847 -1.664390712527 1.350338483405									C	-3.67382	-1.56658	1.1493			C	-4.20524	-1.16402	2.23571
C -3.153310670750 -0.830459037684 2.407900860947									C	-2.97328	-0.958372	2.33593			C	-3.28515	-0.66541	3.14089
C -1.899214356321 -0.178837961760 2.463747348276									C	-1.60169	-0.858599	2.39304			C	-1.99788	-0.285409	2.71104
C -0.522094029225 -0.595992217591 4.502549479917									C	-0.281384	-2.11117	4.10715			C	-0.121244	-0.619759	4.30856
C -1.281019080635 -1.698938437366 5.264382790487									C	-1.30552	-3.10994	4.67787			C	-0.723687	-1.41902	5.47984
O -0.794505943062 -1.209777399350 6.541730923866									O	-0.661642	-3.09235	5.98008			O	0.260109	-0.884371	6.40279
C -0.058422527804 -0.137274004472 5.898032930619									C	0.35623	-2.17061	5.50767			C	0.836586	-0.0446433	5.36948
C 0.061491064849 6.581371619908 1.065397181513									C	-1.18176	6.949	-0.184935			C	-0.176883	6.24811	0.77894
C -0.811526752551 5.832920101782 1.845528285438									C	-2.13708	6.13111	0.407746			C	-1.01574	5.58484	1.66551
C -1.101343905902 4.542470295924 1.415040561113									C	-1.74232	4.85078	0.785676			C	-1.36542	4.27582	1.34982
C -0.557137563014 4.049760028910 0.223340210578									C	-0.431937	4.41961	0.53775			C	-0.913616	3.68419	0.164916
C 0.316666653211 4.793053400139 -0.556974926039									C	0.524698	5.23319	-0.0504413			C	-0.073709	4.34254	-0.721762
C 0.624732165392 6.070637923956 -0.110216321798									C	0.129418	6.51538	-0.405664			C	0.295515	5.63812	-0.389666
N -1.935716080275 3.519144782875 1.893315314606									N	-2.38466	3.74592	1.3726			N	-2.19029	3.31278	1.95466
C -1.927546906765 2.464789249165 1.025814607184									C	-1.52096	2.67804	1.4542			C	-2.26271	2.20435	1.16356
N -1.094762304721 2.777814570331 0.033084010844									N	-0.356462	3.09481	0.961974			N	-1.49425	2.41817	0.098578
C -2.714273173440 3.474859384723 3.082140349595									C	-3.70848	3.59864	1.85377			C	-2.89456	3.37349	3.18745
C -2.387251387727 4.218125502583 4.209833764020									C	-4.59113	4.65874	2.01078			C	-2.51223	4.21671	4.22316
C -3.196955188176 4.085310126294 5.329315515052									C	-5.867	4.38949	2.48636			C	-3.2666	4.19259	5.38812
C -4.281074224755 3.217607422661 5.293344462628									C	-6.22341	3.08821	2.80875			C	-4.3509	3.33044	5.48695
C -4.501048562652 2.495084834438 4.129839961632									C	-5.27098	2.09701	2.64891			C	-4.62456	2.49922	4.41115
N -3.734849301607 2.621057927628 3.045101728049									N	-4.04556	2.3424	2.17737			N	-3.91153	2.51922	3.28351
Cu -3.155319037029 0.981730929119 1.322493801233									Cu	-2.42783	1.00717	1.96274			Cu	-3.51477	0.780187	1.62568
O -4.732954969677 1.196384224461 0.199784280714									O	-3.51472	0.556263	-0.462698			O	-5.00223	1.13423	0.4523
C -5.159821636580 0.199705741883 -0.466938907334									C	-4.62396	0.239142	-0.0761399			C	-4.94061	0.4557	-0.64551
C -6.337378112870 0.444108549525 -1.367476786807									C	-5.85975	0.994889	-0.389532			C	-6.01457	0.757305	-1.65148
O -4.669623975834 -0.952399965511 -0.424832401170									O	-4.8399	-0.812605	0.730696			O	-4.06603	-0.387225	-0.883836
C -6.863961094409 1.729997763141 -1.507472373991									C	-5.72529	2.24666	-0.994976			C	-6.99998	1.71341	-1.39521
C -7.952277531879 1.952904310800 -2.341565820510									C	-6.84799	3.02009	-1.2486			C	-7.97987	1.98082	-2.3435
C -8.523977296913 0.893301376255 -3.040859391134									C	-8.11167	2.54336	-0.909012			C	-7.98331	1.29581	-3.5556
C -8.002976272578 -0.390704697990 -2.904698315730									C	-8.25051	1.292	-0.314691			C	-7.00337	0.341549	-3.81679
C -6.913171775484 -0.614494806801 -2.072992916752									C	-7.12859	0.519011	-0.0493903			C	-6.02386	0.0738626	-2.86902
C -0.800172970699 1.921076554915 -1.106216104313									C	0.833864	2.26518	0.858426			C	-1.28375	1.47304	-0.991478
H -0.726892426263 1.274674967923 3.479878689701									H	0.0221423	-0.0642956	3.54015			H	-0.38088	1.05938	3.00437
H -2.175569996492 0.779524921151 4.354558985104									H	-1.44987	-0.33423	4.46544			H	-1.53268	1.0167	4.34055
H -4.386011875617 -2.274617995821 1.405481897221									H	-4.07719	-2.54125	1.42008			H	-5.24606	-1.25083	2.51189
H -3.849716035184 -0.711814802346 3.230365762348									H	-3.55098	-0.910668	3.25578			H	-3.62936	-0.328295	4.11157
H -1.151377713699 -0.475450571760 1.732457966471									H	-1.0287	-1.15046	1.51562			H	-1.58655	-0.781488	1.83532
H -2.771882790152 -1.916689784493 0.595921641771									H	-2.9929	-1.6771	0.307882			H	-3.89959	-1.62979	1.30564
H 0.286475970402 -0.975299938007 3.879305685139									H	0.347542	-2.53189	3.3231			H	0.382446	-1.24904	3.57623
H -0.955476319908 -2.723222398225 5.071591593590									H	-1.29597	-4.10896	4.23611			H	-0.66149	-2.50599	5.40317
H -2.371672792967 -1.647694503899 5.203651629844									H	-2.33587	-2.74759	4.73198			H	-1.73926	-1.13317	5.76873
H 1.014445797547 -0.208817268417 6.088831763307									H	1.35477	-2.61112	5.55671			H	1.89748	-0.252802	5.21869
H -0.420975039983 0.846517852184 6.209249640587									H	0.34382	-1.23158	6.06833			H	0.698419	1.01817	5.58794
H 0.306063948777 7.588261393676 1.375886960015									H	-1.46799	7.94766	-0.486445			H	0.113117	7.26669	0.998781
H -1.251093204708 6.260027671160 2.732527619020									H	-3.14117	6.49776	0.536479			H	-1.38476	6.08874	2.54401
H 0.730430251832 4.397261084666 -1.473565965472									H	1.5299	4.87887	-0.230083			H	0.26937	3.86919	-1.63065
H 1.302099551713 6.686284973548 -0.686361089500									H	0.842074	7.18461	-0.868275			H	0.949869	6.19031	-1.05043
H -1.512415482524 4.846610514779 4.235500510540									H	-4.30022	5.67072	1.79564			H	-1.63872	4.84228	4.14779
H -2.968368994637 4.646155229021 6.225416302660									H	-6.57168	5.20076	2.60828			H	-2.99581	4.83534	6.21468
H -4.931012625100 3.090289072463 6.147054582145									H	-7.20857	2.84273	3.17677			H	-4.9605	3.28944	6.37797
H -5.313937691198 1.783431784865 4.056104856113									H	-5.48445	1.06494	2.88913			H	-5.43881	1.78612	4.4448
H -6.414204422809 2.546392469889 -0.960267996658									H	-4.73657	2.60783	-1.24204			H	-6.99047	2.24259	-0.452781
H -8.355342197404 2.952201918543 -2.446078546336									H	-6.73956	3.9952	-1.70497			H	-8.74041	2.7235	-2.13832
H -9.372750936178 1.067663181190 -3.690063742032									H	-8.98786	3.14794	-1.10547			H	-8.7467	1.50515	-4.29438
H -8.445785011217 -1.216273424357 -3.447164443742									H	-9.23303	0.92206	-0.052439			H	-7.00333	-0.192299	-4.75865
H -6.500877354546 -1.607647625751 -1.961861320266									H	-7.23154	-0.44638	0.424664			H	-5.25681	-0.663837	-3.06032
H -1.392082625654 1.015115857037 -1.015797205307									H	0.586139	1.2767	1.23211			H	-1.97186	0.641889	-0.866425
H -1.061225693635 2.435854341264 -2.029756445653									H	1.14751	2.19704	-0.182504			H	-1.48773	1.96797	-1.93946
H 0.259378943448 1.669869060843 -1.116510636382									H	1.63961	2.69481	1.45242			H	-0.252835	1.12197	-0.97859

## Sheet: TS_Z2
TS ENERGY = -3076.071935025726 Free Energy = -3075.649374545760										Reagent ENERGY = -3076.093333743534 Free Energy = -3075.668908721600										Product Energy = -3076.124656665898 ; free Energy = -3075.698251895596
C -1.957509002834 -1.894454158018 3.489071649560										C -1.791674177418 -1.655274893963 3.320572352431										C	-1.97913	-2.20686	3.75635
C -3.601811436227 -1.965495186097 0.881200876177										C -3.697332413638 -1.628978527951 0.884233525063										C	-3.30355	-2.38365	0.942779
C -3.771345587654 -0.987869235574 1.884394399842										C -3.701192903371 -0.669682641543 1.878580124978										C	-3.55232	-1.27889	1.94743
C -2.898434773083 -0.853134619464 2.969072696936										C -2.616260424507 -0.529038216447 2.776013128629										C	-2.97235	-1.22397	3.19532
C -2.640838978753 -2.748690932591 4.563590059661										C -2.489174739053 -2.270860740394 4.540449221433										C	-2.67595	-3.37543	4.45117
C -2.904714742872 -2.089993667330 5.931522626540										C -2.480478624959 -1.457377285639 5.849182567304										C	-3.36691	-3.08614	5.79844
O -2.029533303773 -3.033647268661 6.602468691456										O -1.720287452263 -2.486976481649 6.532857336845										O	-2.49667	-4.01753	6.49412
C -1.712212632607 -3.693549239159 5.348930367935										C -1.652269098997 -3.295427339983 5.329517162397										C	-1.77372	-4.31636	5.27023
C 2.779924440898 4.126179865793 0.997132174587										C 2.458243335128 4.272060667875 1.815684972185										C	3.35601	2.71606	-0.312948
C 1.412625842171 3.970949611609 0.802509918957										C 1.115070719242 4.069491129132 1.525151426893										C	1.98247	2.62309	-0.503381
C 0.859367054357 2.733072152982 1.115185159026										C 0.654439055655 2.756653921782 1.534644932734										C	1.23081	2.07556	0.531107
C 1.673559253687 1.688795139224 1.571849204543										C 1.531446114040 1.697137572696 1.791487594361										C	1.85643	1.60937	1.6938
C 3.038048258904 1.841065813899 1.770152616271										C 2.873297395235 1.895291359140 2.083256966296										C	3.22645	1.70486	1.88947
C 3.580640376335 3.085263041480 1.480635131405										C 3.322954903627 3.207722060834 2.098961585588										C	3.96995	2.27481	0.864907
N -0.431192377906 2.184408374167 1.033803683749										N -0.587221510656 2.155003752364 1.269441051300										N	-0.128855	1.7773	0.704606
C -0.406458055818 0.862850023707 1.396083205565										C -0.465625717125 0.798276423309 1.332459624298										C	-0.333597	1.12304	1.89842
N 0.852724968189 0.572356388909 1.719932104124										N 0.796397459833 0.520685131925 1.651583681477										N	0.85935	1.0462	2.48863
C -1.647521883026 2.773851594371 0.605055629674										C -1.828268869359 2.757251918217 0.928461296713										C	-1.22668	2.01873	-0.152439
C -1.849685046509 4.147194529784 0.563290040618										C -2.143457445599 4.065903955232 1.271030732003										C	-1.21107	2.9646	-1.16781
C -3.078459964077 4.612596964299 0.115864377635										C -3.381573102915 4.556020717079 0.878793604312										C	-2.35217	3.1085	-1.94422
C -4.063848757740 3.707785529231 -0.255999150271										C -4.259023519218 3.732022901405 0.185913655466										C	-3.46997	2.32841	-1.67981
C -3.783501323303 2.355574106388 -0.141107431586										C -3.866234935671 2.426605609688 -0.068499386262										C	-3.40442	1.43056	-0.628647
N -2.602021998145 1.896967782626 0.277878067977										N -2.674107393447 1.948846443577 0.292508050558										N	-2.30675	1.27577	0.115412
Cu -2.072917931009 -0.096084289314 1.118973642513										Cu -1.967672035916 -0.307371986690 0.760992199726										Cu	-2.07722	0.187409	1.91131
O -2.166851912341 -1.400331778365 -0.592412181487										O -1.441780179475 -0.879419429316 -1.012937928717										O	-2.76205	-1.9113	-0.320624
C -1.154683142134 -2.224195886169 -0.623838844766										C -0.900912403127 -2.049936942095 -0.965219923296										C	-1.4333	-1.70925	-0.362765
C -0.495957025733 -2.357186162824 -1.966884947537										C -0.392323750464 -2.588165115871 -2.270285204098										C	-0.962826	-1.11827	-1.63885
O -0.740230530827 -2.849719838629 0.352284190859										O -0.792342749093 -2.710444654979 0.079525470559										O	-0.702102	-1.95001	0.578512
C -0.964250666632 -1.654986281455 -3.079703904409										C -0.511399890015 -1.852357688941 -3.451490977778										C	-1.82034	-0.888092	-2.71687
C -0.328938875514 -1.789079318436 -4.308102267101										C -0.032302375437 -2.368700880334 -4.649174987926										C	-1.33788	-0.275429	-3.86531
C 0.778802591763 -2.622951912698 -4.433230460303										C 0.570035137187 -3.623686335055 -4.676503633313										C	-0.00405858	0.115565	-3.94135
C 1.251199368183 -3.323420210076 -3.325955884472										C 0.691834062617 -4.361722498869 -3.501918986826										C	0.853458	-0.112298	-2.86802
C 0.617275921415 -3.190513484804 -2.097819367904										C 0.212766818087 -3.846070599547 -2.304465489776										C	0.377276	-0.73003	-1.72178
C 1.317826002353 -0.743197254982 2.137447759443										C 1.358268322681 -0.816800138785 1.794781395278										C	1.1006	0.414616	3.77612
H -1.587053341588 -2.537105199153 2.690295429732										H -1.619192919657 -2.430675397907 2.573682732623										H	-1.32333	-2.58018	2.96967
H -1.094854233851 -1.396102320690 3.935257284585										H -0.818774446761 -1.271210879881 3.627159567377										H	-1.34571	-1.69489	4.48397
H -4.310464636801 -2.011658511496 0.070703996075										H -4.418997322051 -1.570338624445 0.082351679953										H	-4.25416	-2.83485	0.666989
H -4.569895320110 -0.265133130209 1.763712209534										H -4.404846299930 0.150572615809 1.809463207276										H	-4.4474	-0.688133	1.7722
H -3.108083856853 -0.032565758301 3.646578310229										H -2.597184211767 0.389364817889 3.350556582533										H	-3.44299	-0.570341	3.92648
H -2.994868573486 -2.838685835236 1.057515159301										H -3.101010993265 -2.530108008786 0.942409928522										H	-2.64627	-3.151	1.34038
H -3.514394385648 -3.246357595620 4.145686821699										H -3.475304044391 -2.638575297941 4.262521317749										H	-3.31904	-3.90247	3.74695
H -3.929443647803 -2.152315895400 6.303333219171										H -3.453164105114 -1.292614233979 6.316640416217										H	-4.4163	-3.37841	5.8755
H -2.542679381332 -1.062727874095 6.034249524645										H -1.931069230148 -0.512077360364 5.808834927146										H	-3.24543	-2.06552	6.17395
H -2.003675123011 -4.745892605734 5.358143941942										H -2.112668525897 -4.275348188991 5.470083011332										H	-1.82887	-5.37697	5.01543
H -0.649396016153 -3.610363627470 5.104878211769										H -0.622849474283 -3.420486976365 4.982412916552										H	-0.725186	-4.011	5.33568
H 3.234364844724 5.079323095936 0.762504403491										H 2.844324858409 5.282430782158 1.817162688923										H	3.96451	3.13545	-1.10285
H 0.830366429777 4.785728969657 0.405058550143										H 0.479996336164 4.906825436073 1.286230426814										H	1.54363	2.9423	-1.43435
H 3.649281548333 1.024774675110 2.127903554769										H 3.536221583351 1.065243351373 2.281422548669										H	3.69262	1.33953	2.79355
H 4.640364277773 3.249716508018 1.621006123536										H 4.361280932717 3.411319857426 2.322786525059										H	5.04216	2.36694	0.973002
H -1.094208194274 4.837167049932 0.897831561783										H -1.470660550753 4.674684144008 1.851464862893										H	-0.352877	3.59253	-1.33511
H -3.262521121655 5.677469081321 0.072018933349										H -3.658458313643 5.571499047736 1.127583705571										H	-2.36451	3.83473	-2.74552
H -5.029619318226 4.036536276040 -0.611419273019										H -5.228563298497 4.083429305617 -0.136325376862										H	-4.37177	2.41286	-2.26818
H -4.521373113580 1.603850784214 -0.389428000927										H -4.521873348449 1.730560602202 -0.576608046082										H	-4.24221	0.797666	-0.371293
H -1.823214051255 -1.007773780378 -2.974011608068										H -0.979701045777 -0.878631151747 -3.422504657362										H	-2.85917	-1.1764	-2.64837
H -0.696541934840 -1.243114774589 -5.167566188024										H -0.127989323610 -1.793201709489 -5.561140746259										H	-2.00471	-0.0934463	-4.69781
H 1.273418707479 -2.726444033079 -5.390787265783										H 0.943338247779 -4.025376390012 -5.610131225861										H	0.365716	0.602294	-4.83475
H 2.112892399530 -3.971742232196 -3.421219441267										H 1.159933188747 -5.337713341069 -3.520594698928										H	1.88789	0.200286	-2.92138
H 0.974585842370 -3.727397315263 -1.229940639594										H 0.301095960695 -4.408820951720 -1.385421734088										H	1.02753	-0.899628	-0.874918
H 0.533264806279 -1.463901758414 1.929722202014										H 0.609650837293 -1.542418810129 1.491909848705										H	0.141494	0.129463	4.19529
H 2.204754426233 -1.008721565271 1.564658148257										H 2.228603041832 -0.909176653131 1.147128659899										H	1.72367	-0.46961	3.64593
H 1.560809326238 -0.735768253469 3.199332985331										H 1.657288936326 -0.983191039228 2.828620611832										H	1.60042	1.11568	4.44296

## Sheet: TS_Z1
TS ENERGY = -3076.082809618054 Free Energy = -3075.660303788191									reagent ENERGY = -3076.093334004356 Free Energy = -3075.668832191213										product ene = -3076.12493208757 ; free ene = -3075.69909886517
C -1.621226943334 -1.445581233051 3.457381779543									C -1.714388112768 -1.697405546015 3.247791998733										C	-1.59759	-2.15256	3.8192
C -2.956485848382 -2.777529487163 1.016646307972									C -3.641672421893 -1.669157330812 0.828857558199										C	-2.80016	-2.81385	1.04515
C -3.217674932423 -1.470935536344 1.415183963325									C -3.632164826355 -0.706908295987 1.820426639377										C	-3.18799	-1.61531	1.875
C -2.490172437522 -0.789391460979 2.423594995456									C -2.538992231274 -0.568934713854 2.708041078975										C	-2.66102	-1.34523	3.1198
C -2.446971582884 -1.844871324874 4.683667803776									C -2.404947758199 -2.308391793866 4.473954650692										C	-2.19581	-3.32766	4.59033
C -2.925901808413 -0.702559651191 5.601105811715									C -2.385085432167 -1.493326862464 5.781597584952										C	-2.99455	-2.99894	5.86713
O -2.119278552965 -1.192278859149 6.703704766712									O -1.628231735237 -2.526906544011 6.462977688465										O	-2.06902	-3.75445	6.6925
C -1.632799454284 -2.304301073481 5.907430999444									C -1.566611157404 -3.334869721259 5.258965026011										C	-1.24402	-4.07617	5.54115
C 2.347774944155 4.432753390345 2.202122836063									C 2.538486728413 4.217242465313 1.681259386595										C	3.00041	3.91035	0.217863
C 1.058000928397 4.105074972101 1.802394978291									C 1.192650057120 4.016951179219 1.401598841820										C	1.77598	3.40378	-0.202343
C 0.742800001592 2.752797762950 1.716700802431									C 0.728447770499 2.705460406216 1.421140786621										C	1.04753	2.64779	0.71159
C 1.710294638715 1.778457414124 1.988745382744									C 1.604550768136 1.644922604191 1.676851930233										C	1.56696	2.39282	1.98728
C 2.998604901420 2.101561738724 2.389574037073									C 2.949030006571 1.840767272376 1.957791993415										C	2.78644	2.89941	2.41154
C 3.300919648706 3.451622846175 2.500244085276									C 3.402380470405 3.152001141218 1.963623589024										C	3.49701	3.67271	1.50396
N -0.404679138915 2.040284771054 1.330482865243									N -0.516854354095 2.105744698456 1.168670759284										N	-0.175316	1.95728	0.671604
C -0.145560823155 0.700836039942 1.335565141672									C -0.398296573957 0.748972795809 1.237918618740										C	-0.384573	1.27892	1.85041
N 1.115311656290 0.542947137669 1.739573711034									N 0.865423504593 0.469754412394 1.548607313249										N	0.655919	1.56026	2.63384
C -1.690037522875 2.530338692599 0.969271628759									C -1.759204832547 2.709332601429 0.834805857404										C	-1.14973	1.88333	-0.351717
C -2.162207228354 3.762903219180 1.403587310274									C -2.067801739555 4.021056586102 1.171553934043										C	-1.17976	2.74144	-1.44235
C -3.433645122046 4.147664377548 1.000571597312									C -3.308049542992 4.512039075088 0.787221206398										C	-2.18143	2.56857	-2.38726
C -4.188415659385 3.295653484477 0.204959284009									C -4.193990646657 3.685974582878 0.107754290726										C	-3.1291	1.57008	-2.21299
C -3.640281843225 2.069123863741 -0.140991334012									C -3.807041604567 2.377854386863 -0.141590140067										C	-3.04218	0.782643	-1.07813
N -2.415423462777 1.693560371310 0.230016315828									N -2.612976205120 1.899219256630 0.211737581572										N	-2.07311	0.930124	-0.170649
Cu -1.482511540272 -0.541610813981 0.661447041618									Cu -1.908165776754 -0.355403366387 0.685306529766										Cu	-1.86058	-0.0235305	1.70589
O -1.031338205884 -1.118096716989 -1.138302838014									O -1.398339735263 -0.938352659336 -1.090162953023										O	-0.426423	-1.86256	0.309884
C -1.133203389915 -2.351770178250 -1.438198715148									C -0.860702834300 -2.110215394683 -1.039853363948										C	-1.24979	-2.0224	-0.571793
C -0.684445728177 -2.749793420731 -2.815364592959									C -0.362830155500 -2.657321049690 -2.345340064378										C	-1.02008	-1.6851	-1.99632
O -1.570388906892 -3.242445820385 -0.673481171545									O -0.746755495152 -2.765305647923 0.007761780589										O	-2.48833	-2.48343	-0.332612
C -0.094315574709 -1.810920402977 -3.664282889810									C -0.483988885886 -1.926077303834 -3.529159422831										C	0.114712	-0.936499	-2.31784
C 0.323708016473 -2.183584661685 -4.935578638681									C -0.014586049370 -2.450644956127 -4.727111381410										C	0.34299	-0.549707	-3.62997
C 0.153390446450 -3.495604728179 -5.369456765647									C 0.579836940626 -3.709446201217 -4.752123272070										C	-0.554103	-0.918316	-4.62941
C -0.435197046917 -4.435267664457 -4.527265728881									C 0.703607253894 -4.442987576024 -3.574927354905										C	-1.68097	-1.67269	-4.31418
C -0.850496261162 -4.064903527374 -3.254596247908									C 0.234440669424 -3.919023094182 -2.377169718853										C	-1.91944	-2.05205	-3.00051
C 1.788105490451 -0.740232261946 1.879713863790									C 1.425031130926 -0.868357275504 1.694581091458										C	0.835149	1.04517	3.98193
H -1.112762778569 -2.324897534824 3.061024989823									H -1.550709024265 -2.474604857234 2.500793780529										H	-0.858743	-2.52012	3.10544
H -0.847931051007 -0.741112180410 3.767788988421									H -0.737601971625 -1.316696627894 3.546115801715										H	-1.06491	-1.50889	4.52157
H -3.629196902320 -3.274699697965 0.338270463902									H -4.370288035851 -1.609391804251 0.033359329132										H	-3.65274	-3.48624	0.96548
H -4.039067317227 -0.950324225233 0.936794826947									H -4.332401096572 0.116547033215 1.755054534462										H	-4.13342	-1.15332	1.60337
H -2.893244384845 0.174662239250 2.716853804582									H -2.510653830333 0.350702943562 3.280282090288										H	-3.22318	-0.667416	3.75747
H -2.263346331620 -3.400980019504 1.555909852294									H -3.049355188988 -2.573065837293 0.884591322102										H	-1.96053	-3.35282	1.47391
H -3.236801740345 -2.537202122175 4.396846859168									H -3.394293781282 -2.673298368820 4.203835089537										H	-2.73175	-3.98963	3.91089
H -3.990144209147 -0.703521491678 5.845720403371									H -3.354357271410 -1.321533772998 6.253555734208										H	-4.00738	-3.40365	5.92045
H -2.623686079467 0.304245432873 5.297934409091									H -1.829668552247 -0.551700227963 5.737273223560										H	-3.01068	-1.94112	6.1466
H -1.924273576561 -3.266753608743 6.333453607704									H -2.027680236160 -4.314240518868 5.400997075047										H	-1.16322	-5.15464	5.38888
H -0.546543108566 -2.271645976410 5.786188537235									H -0.538851883040 -3.461068596856 4.907305092673										H	-0.242624	-3.64417	5.62843
H 2.620509336476 5.476671187310 2.278806383331									H 2.927302249865 5.226540705258 1.674817935510										H	3.5849	4.49999	-0.47555
H 0.352669555684 4.881608110464 1.554093643714									H 0.558243650594 4.854913644545 1.163102312158										H	1.44087	3.5859	-1.20971
H 3.733133321688 1.336504412009 2.597294464009									H 3.610950596685 1.009768356467 2.155360298898										H	3.16862	2.69087	3.4008
H 4.292920162639 3.750661229423 2.810578867619									H 4.442849111781 3.353882437366 2.178885095251										H	4.4539	4.08723	1.79091
H -1.582271868411 4.388579991669 2.061488941098									H -1.388210233400 4.631827234813 1.741839424951										H	-0.466971	3.53951	-1.54927
H -3.831552298354 5.100993961895 1.321149795297									H -3.579872003322 5.529906747780 1.031768937227										H	-2.21964	3.22096	-3.24895
H -5.180632913540 3.564520696222 -0.127859821155									H -5.165463985188 4.037935932164 -0.207989496210										H	-3.91859	1.40491	-2.93112
H -4.195187386643 1.355125013854 -0.736833606311									H -4.469165824108 1.680238979355 -0.639004067314										H	-3.75373	-0.00695784	-0.881856
H 0.033479780562 -0.794633957807 -3.319277373305									H -0.946162400638 -0.949371480587 -3.501958766757										H	0.7978	-0.651155	-1.5297
H 0.781718084630 -1.451475920592 -5.588410129493									H -0.111696911283 -1.878600062928 -5.641099173487										H	1.2157	0.0416338	-3.87399
H 0.478732340621 -3.784975142466 -6.360766426952									H 0.945488506294 -4.117588515887 -5.685981595288										H	-0.375995	-0.615733	-5.6534
H -0.569001720438 -5.455898036965 -4.862396622705									H 1.165550454067 -5.421939143067 -3.591812753949										H	-2.37675	-1.95939	-5.09177
H -1.306727158218 -4.787686515606 -2.592726146456									H 0.324497973135 -4.478117567700 -1.456059457885										H	-2.80002	-2.62577	-2.75003
H 1.106564859711 -1.520872077698 1.555224346125									H 0.672506278120 -1.593669815055 1.400764730927										H	-0.0620372	0.500188	4.25439
H 2.680442431461 -0.757050326661 1.256065364034									H 2.290536516578 -0.966070180004 1.041257359781										H	1.69688	0.379365	4.01616
H 2.066839780067 -0.902540131934 2.919905176822									H 1.731036524327 -1.030187719234 2.727099742771										H	0.987389	1.87173	4.67448

## Sheet: radical
O	-5.59322	1.51805	1.26307
C	-5.66991	0.155891	0.763156
C	-4.13554	0.0399321	0.702897
C	-4.14207	1.50101	1.19347
C	-3.51827	-0.232445	-0.669757
C	-2.03435	-0.0756665	-0.67579
C	-1.13764	-1.08553	-0.976958
C	0.237412	-0.95811	-0.973415
H	-6.17681	-0.505914	1.4691
H	-6.17555	0.110401	-0.206304
H	-3.72943	-0.654101	1.43826
H	-3.68867	1.6874	2.16954
H	-3.76619	2.23414	0.473039
H	-3.79468	-1.23943	-0.994828
H	-3.96878	0.467537	-1.38631
H	-1.64116	0.901944	-0.407629
H	-1.55324	-2.05652	-1.23877
H	0.879977	-1.79167	-1.22091
H	0.711785	-0.0169161	-0.721864
ENERGY = -348.641913813911
Free Energy = -348.514632525652

## Sheet: PhCOOH
O	1.04165	-0.813941	0.0852235
C	0.678167	-1.13822	-1.02497
C	1.58554	-1.57556	-2.11563
O	-0.62183	-1.13175	-1.383
C	1.1062	-1.93983	-3.37709
C	1.99414	-2.34253	-4.36602
C	3.36043	-2.38389	-4.10292
C	3.84158	-2.02161	-2.847
C	2.95798	-1.61881	-1.85648
H	0.0455388	-1.90752	-3.58048
H	1.62069	-2.62412	-5.34193
H	4.05016	-2.69828	-4.87584
H	4.90373	-2.05381	-2.6423
H	3.31728	-1.33474	-0.876916
H	-1.14067	-0.836518	-0.617808
ENERGY = -421.012069990319
Free Energy = -420.929102724342

## Sheet: PhCOO-
O	1.06614	-0.815617	0.0762507
C	0.580215	-1.12064	-1.04194
C	1.5685	-1.57028	-2.1255
O	-0.634926	-1.09404	-1.36104
C	1.11701	-1.9414	-3.3936
C	2.01018	-2.34943	-4.37909
C	3.37567	-2.39169	-4.10885
C	3.83851	-2.02407	-2.8479
C	2.93978	-1.61754	-1.8668
H	0.0542275	-1.90513	-3.59211
H	1.64313	-2.63448	-5.35787
H	4.07326	-2.70876	-4.87445
H	4.89957	-2.0549	-2.63072
H	3.2884	-1.33013	-0.883905
ENERGY = -420.543327096796
Free Energy = -420.473258728717

## Sheet: 79-(E)
O	-1.31355	5.42231	-2.43587
C	-1.60927	5.6693	-1.03527
C	-1.03571	4.30084	-0.623386
C	-0.73646	4.12504	-2.12376
C	-2.02181	3.31038	-0.00731169
C	-1.41877	1.95063	0.162532
C	-1.80686	0.856402	-0.48484
C	-1.14106	-0.468094	-0.343826
O	-2.1368	-1.41453	0.136577
C	-1.74576	-2.69102	0.256921
C	-2.83437	-3.58294	0.744204
O	-0.621933	-3.06758	-0.00487803
C	-2.55251	-4.94151	0.906441
C	-3.53647	-5.80989	1.35747
C	-4.80951	-5.32718	1.65023
C	-5.09554	-3.97416	1.49054
C	-4.11317	-3.10232	1.03903
H	-1.07455	6.5446	-0.65849
H	-2.68232	5.797	-0.864919
H	-0.139343	4.37315	-0.00753429
H	0.319182	4.07657	-2.40128
H	-1.27865	3.31161	-2.61454
H	-2.33448	3.69696	0.968979
H	-2.91662	3.2519	-0.633589
H	-0.577214	1.88511	0.849401
H	-2.64293	0.899399	-1.17731
H	-0.76371	-0.835537	-1.30066
H	-0.311445	-0.436826	0.363392
H	-1.55998	-5.30329	0.675454
H	-3.31266	-6.86154	1.48105
H	-5.57729	-6.00443	2.00223
H	-6.08469	-3.59831	1.71796
H	-4.33407	-2.05201	0.915069
ENERGY = -769.084625050017
Free Energy = -768.860057824959

## Sheet: 79-(Z)
O	-1.79722	5.88011	-1.42956
C	-1.01465	5.55124	-0.250738
C	-0.800482	4.1061	-0.737963
C	-1.62303	4.54061	-1.96545
C	-1.40287	3.00175	0.129402
C	-1.30102	1.65954	-0.530969
C	-2.28209	0.924322	-1.05192
C	-3.73042	1.27503	-1.09456
O	-4.45405	0.202828	-0.430037
C	-5.79237	0.287201	-0.436501
C	-6.44408	-0.855184	0.261658
O	-6.39581	1.20213	-0.957749
C	-7.83938	-0.881475	0.324635
C	-8.48986	-1.9269	0.96465
C	-7.75093	-2.95382	1.54677
C	-6.36027	-2.93219	1.48706
C	-5.70598	-1.88749	0.84718
H	-0.11636	6.169	-0.177689
H	-1.60243	5.65338	0.666191
H	0.238778	3.87642	-0.972515
H	-1.09173	4.55394	-2.91994
H	-2.58132	4.0287	-2.09256
H	-0.857388	2.9729	1.07846
H	-2.43702	3.25813	0.36744
H	-0.289545	1.27113	-0.616543
H	-2.03327	-0.025322	-1.51511
H	-3.96531	2.21471	-0.598382
H	-4.09045	1.33871	-2.12386
H	-8.40094	-0.0777275	-0.13146
H	-9.57105	-1.94236	1.01035
H	-8.25817	-3.76953	2.04616
H	-5.78542	-3.72992	1.93934
H	-4.62673	-1.86974	0.800474
ENERGY = -769.082553122825
Free Energy = -768.858065494854

[truncated: 2 more sheets: TMG-HI, Cu-PhCOO]
