# Supplementary material for: Light-driven radical copper-catalyzed allylic amination via allylic copper intermediates
Source: Nat Commun. 2025 Nov 26;16:10425. doi: 10.1038/s41467-025-64951-5 (PMC12657895; doi:10.1038/s41467-025-64951-5)
Supplement: Supplementary file 5 — Supplementary Data 3 [file 41467_2025_64951_MOESM5_ESM.xlsx]

## Sheet: CuIII-yita1E
ENERGY = -3251.516845051126 Free Energy = -3251.195654542524 1E
C	-15.822	-2.91837	-12.9503
C	-15.7012	-2.73731	-11.5772
C	-14.4361	-2.43829	-11.0829
C	-13.3369	-2.3655	-11.9454
C	-13.4521	-2.54573	-13.3156
C	-14.7216	-2.8165	-13.8083
N	-13.9152	-2.22475	-9.79417
C	-12.5576	-2.07654	-9.8644
N	-12.2154	-2.13493	-11.1523
C	-14.5915	-2.16071	-8.54805
C	-15.9503	-1.88809	-8.44
C	-16.4927	-1.81208	-7.16433
C	-15.6745	-1.99181	-6.05647
C	-14.3241	-2.22496	-6.27265
N	-13.7976	-2.31029	-7.49301
Cu	-11.506	-2.05864	-8.24529
I	-10.4534	-1.99595	-5.85144
C	-13.6302	2.40399	-9.24076
C	-13.619	1.16729	-8.32078
C	-14.593	1.9746	-7.44758
C	-12.302	0.758169	-7.68854
C	-11.3613	0.0868144	-8.67239
C	-9.92773	0.254574	-8.52934
C	-9.08161	0.344513	-9.56671
I	-11.0278	-4.71683	-8.78746
C	-10.8528	-2.09179	-11.6564
H	-16.795	-3.15129	-13.3611
H	-16.5624	-2.85301	-10.9399
H	-12.5914	-2.48577	-13.9663
H	-14.8593	-2.96336	-14.8709
H	-16.5608	-1.69536	-9.30559
H	-17.5456	-1.59615	-7.04381
H	-16.0659	-1.93551	-5.05089
H	-13.6249	-2.33785	-5.45325
H	-13.9796	2.25009	-10.2636
H	-12.6948	2.97228	-9.25617
H	-14.1023	0.312789	-8.78616
H	-14.1795	2.3104	-6.49153
H	-15.5775	1.53211	-7.28316
H	-11.7938	1.6505	-7.30264
H	-12.4892	0.13478	-6.8146
H	-11.6865	0.186184	-9.70153
H	-9.54535	0.342066	-7.52094
H	-8.02549	0.520644	-9.41284
H	-9.42127	0.257408	-10.5909
H	-10.6548	-2.99055	-12.2381
H	-10.7132	-1.2121	-12.2835
H	-10.1749	-2.06295	-10.8103
O	-14.6373	3.05365	-8.41978

## Sheet: CuIII-yita3E
Energy = -3251.529126506829 Free Energy = -3251.209300817883
C	-16.1669	1.2952	-4.23941
C	-15.4798	0.890517	-3.10133
C	-14.2299	0.306917	-3.28393
C	-13.6921	0.178781	-4.57007
C	-14.3755	0.577464	-5.70817
C	-15.6325	1.13415	-5.5227
N	-13.2382	-0.187811	-2.41571
C	-12.1434	-0.563098	-3.14113
N	-12.4159	-0.359551	-4.42406
C	-13.2666	-0.392356	-1.0116
C	-14.4404	-0.365001	-0.268224
C	-14.3525	-0.594114	1.0974
C	-13.1169	-0.857018	1.67359
C	-12.0089	-0.898289	0.842946
N	-12.0793	-0.667669	-0.468732
Cu	-10.5919	-1.2105	-2.17472
I	-11.2449	3.3458	-4.83834
C	-5.43323	-0.957714	-0.581752
C	-6.51457	-1.88936	-0.0025594
C	-5.37984	-2.92658	0.0945166
C	-7.68684	-2.26913	-0.914551
C	-8.62487	-1.12577	-1.06223
C	-8.68345	-0.303625	-2.18307
C	-9.66803	0.687536	-2.29209
I	-10.8718	-3.7488	-2.21525
C	-11.4932	-0.601829	-5.52247
H	-17.1395	1.75423	-4.12388
H	-15.9096	1.05856	-2.12804
H	-13.9384	0.475872	-6.69096
H	-16.2009	1.4642	-6.38161
H	-15.3986	-0.205825	-0.730331
H	-15.2505	-0.579131	1.70006
H	-13.0131	-1.04175	2.73288
H	-11.0275	-1.13219	1.23481
H	-5.21201	-0.0593904	-0.00200158
H	-5.56336	-0.687671	-1.63392
H	-6.88377	-1.5665	0.969981
H	-5.48389	-3.79091	-0.567377
H	-5.12837	-3.26532	1.10162
H	-7.31764	-2.59174	-1.88953
H	-8.21639	-3.11288	-0.466803
H	-9.11377	-0.784429	-0.152967
H	-8.10596	-0.571333	-3.06119
H	-9.80839	1.23597	-3.21402
H	-10.1209	1.11568	-1.40582
H	-11.9824	-1.2108	-6.28056
H	-11.1858	0.354033	-5.94559
H	-10.6299	-1.13297	-5.13322
O	-4.41016	-1.97393	-0.41419

## Sheet: CuIII-yita1Z
ENERGY = -3251.515979151352 Free Energy = -3251.194139459015
C	-16.1215	-2.67497	-12.6539
C	-15.8951	-2.66995	-11.2826
C	-14.6124	-2.35068	-10.8502
C	-13.5962	-2.08652	-11.7744
C	-13.8181	-2.08793	-13.1437
C	-15.1063	-2.38049	-13.5706
N	-13.9998	-2.26721	-9.58747
C	-12.6651	-2.00534	-9.73438
N	-12.4282	-1.88343	-11.0426
C	-14.5648	-2.4718	-8.30289
C	-15.9226	-2.32948	-8.04278
C	-16.3549	-2.5438	-6.74103
C	-15.4335	-2.87304	-5.75497
C	-14.0947	-2.94805	-6.10978
N	-13.6722	-2.75193	-7.35819
Cu	-11.5116	-2.03776	-8.18138
I	-10.3663	-1.9774	-5.86906
C	-14.3566	1.16628	-8.38349
C	-13.3982	0.728019	-7.25905
C	-14.1849	1.7218	-6.38796
C	-11.9144	0.981795	-7.44557
C	-11.2956	0.208745	-8.57285
C	-9.87283	0.240127	-8.82409
C	-8.9479	0.760334	-8.00146
I	-10.7178	-4.56457	-9.02125
C	-11.1196	-1.65934	-11.6366
H	-17.1106	-2.91836	-13.0179
H	-16.6908	-2.92638	-10.6028
H	-13.0239	-1.87539	-13.8449
H	-15.3255	-2.39109	-14.6296
H	-16.6173	-2.02393	-8.80672
H	-17.4044	-2.43777	-6.50229
H	-15.7387	-3.04711	-4.73315
H	-13.3208	-3.15159	-5.38062
H	-14.9732	0.388945	-8.83783
H	-13.8929	1.76639	-9.17344
H	-13.5544	-0.301184	-6.94976
H	-13.6312	2.62161	-6.10301
H	-14.6856	1.30745	-5.51097
H	-11.7651	2.04205	-7.70025
H	-11.3887	0.806063	-6.50805
H	-11.8842	0.246013	-9.47976
H	-9.5483	-0.149223	-9.78063
H	-7.90764	0.797839	-8.29528
H	-9.19814	1.16059	-7.02906
H	-10.9894	-2.33552	-12.4789
H	-11.0282	-0.629409	-11.9795
H	-10.3648	-1.88544	-10.891
O	-15.1213	1.99058	-7.46676

## Sheet: CuIII-yita3Z
ENERGY = -3251.525804615514 Free Energy = -3251.205564619020
C	-16.4255	0.814161	-4.59135
C	-15.8063	0.527147	-3.38108
C	-14.4447	0.24502	-3.41099
C	-13.7425	0.28738	-4.62058
C	-14.3555	0.571317	-5.83119
C	-15.7186	0.828919	-5.79884
N	-13.4799	-0.0428708	-2.43025
C	-12.2484	-0.138659	-3.01162
N	-12.4051	0.0414637	-4.31948
C	-13.633	-0.248717	-1.03467
C	-14.8609	-0.513231	-0.439534
C	-14.8887	-0.707537	0.934281
C	-13.7075	-0.652351	1.66241
C	-12.5287	-0.421253	0.971071
N	-12.4929	-0.219467	-0.346072
Cu	-10.7126	-0.491611	-1.87179
I	-13.02	3.85996	-2.97251
C	-6.0334	1.3616	-1.7592
C	-6.31115	-0.14404	-1.59569
C	-5.21757	-0.32531	-2.66608
C	-7.70481	-0.64458	-2.00239
C	-8.69381	-0.269328	-0.945981
C	-9.47543	0.891288	-0.915433
C	-9.95987	1.49429	-2.07889
I	-10.6016	-3.04801	-1.82242
C	-11.3294	0.0333363	-5.29827
H	-17.4831	1.04113	-4.5937
H	-16.3756	0.560268	-2.46739
H	-13.7933	0.60589	-6.75345
H	-16.2393	1.05881	-6.71855
H	-15.7636	-0.600798	-1.0181
H	-15.8301	-0.914243	1.42505
H	-13.6945	-0.800587	2.7325
H	-11.5735	-0.404146	1.48085
H	-5.59934	1.85963	-0.889548
H	-6.8656	1.95947	-2.14048
H	-6.03937	-0.539913	-0.618398
H	-5.5479	-0.775143	-3.60602
H	-4.30599	-0.819999	-2.32363
H	-7.96449	-0.236871	-2.97913
H	-7.6754	-1.72993	-2.09695
H	-8.59075	-0.798471	-0.00629898
H	-9.92696	1.1731	0.0282376
H	-9.45426	1.39016	-3.03041
H	-10.7122	2.27055	-2.02375
H	-11.6094	-0.596386	-6.14043
H	-11.1378	1.04762	-5.64688
H	-10.4392	-0.373346	-4.8287
O	-5.04026	1.10953	-2.78755
